# Supplementary material for: The Sensitization of Scintillation in Polymeric Composites Based on Fluorescent Nanocomplexes
Source: Nanomaterials (Basel). 2021 Dec 14;11(12):3387. doi: 10.3390/nano11123387 (PMC8704871; doi:10.3390/nano11123387)
Supplement: Supplementary file 1 [file nanomaterials-11-03387-s001.zip]

Archive with 1 entries (1 files):
- nanomaterials-1480261-supplementary.pdf
